# Supplementary material for: Developing a Food Exposure and Urine Sampling Strategy for Dietary Exposure Biomarker Validation in Free‐Living Individuals
Source: Mol Nutr Food Res. 2019 Jun 17;63(14):1900062. doi: 10.1002/mnfr.201900062 (PMC8629115; doi:10.1002/mnfr.201900062)
Supplement: Supplementary file 1 — Supporting Information [file MNFR-63-1900062-s001.xlsx]

## Sheet: Supporting  data 1
Eatwell guide recommendation	Food type	Disaggregated Food Groups in UK National Diet and Nutrition Survey (NDNS)	Top 3 Food Choices for Each NDNS Food group
Fruit and Vegetables: Eat at least 5 portions of a variety of fruit and vegetables a day. 40% of diet	Fruit	Fresh and canned fruit (92%)	Bananas, raw flesh only
	Fruit		Eating apples, raw flesh & skin only
	Fruit		White grapes, raw flesh & skin only, no pips
	Fruit	Fruit juice (87%)	Orange juice, unsweetened UHT
	Fruit		Orange juice, unsweetened pasturised
	Fruit		Robinsons juice, no added sugar concentrates
	Fruit	Dried fruit (45%)	Raisins, dried weight
	Fruit		Sultanas, dried weight
	Fruit		Stuffing (filling)
	Vegetable	Yellow/red & dark green leafy vegetables (93%)	Carrots, old, fresh, boiled
	Vegetable		Peppers, red, boiled
	Vegetable		Carrots, old, fresh, uncooked
	Vegetable	Tomato (91%)	Tomatoes, raw
	Vegetable		Baked beans, canned
	Vegetable		Canned tomatoes with losses
	Vegetable	Tomato puree (83%)	Baked beans, canned
	Vegetable		Tomato ketchup
	Vegetable		Cheese and tomato pizza, any base, retail
	Vegetable	Brassicaceae (64%)	Broccoli spears, calabrese fresh boiled
	Vegetable		Cauliflower, fresh. boiled
	Vegetable		Mixed leaf salad
	Vegetable	All other vegetables (97%)	Onions, boiled
	Vegetable		Cucumber, raw
	Vegetable		Lettuce, unspecified raw
Potatoes, bread, rice, pasta and other starchy carbohydrates: Choose wholegrain or higher fibre versions with less added fat, salt and sugar. 38% of diet	Bread	White bread (79%)*	bread, white sliced, not fortified
	Bread		bread white toasted
	Bread		rolls, white soft, not fortified
	Bread	Brown granary and wheatgerm bread (33%)*	white and wholemeal bread with added wheatgerm
	Bread		hovis, best of both white bread with added wheatgerm, toasted
	Bread		bread granary
	Bread	Wholemeal bread (32%)*	bread wholemeal
	Bread		bread wholemeal toasted
	Bread		rolls, wholemeal, not fortified
	Bread	Other bread (22%)*	tortilla (wheat) soft
	Bread		naan bread plain
	Bread		crumpets pikelets toasted
	Potato	Potato (93%)*	potatoes old boiled
	Potato		potatoes new boiled skins eaten
	Potato		potatoes old baked flesh & skin
	Breakfast cereal	High fibre breakfast cereal (48%)*	weetabix and other wholewheat bisks fortified
	Breakfast cereal		weetabix and other wholewheat bisks
	Breakfast cereal		nestle cheerios multigrain, not honey nut
	Breakfast cereal	Other breakfast cereal (41%)*	cornflakes kellogg's only
	Breakfast cereal		rice krispies kelloggs only
	Breakfast cereal		coco pops kelloggs only
	Pasta	Pasta (50%)*	pasta spaghetti boiled white
	Pasta		supernoodles batchelors as served
	Pasta		pasta,spaghetti, canned in tomato sauce
	Rice	Rice (37%)*	rice white long polished boiled
	Rice		white rice basmati boiled
	Rice		egg fried rice including takeaway
Beans, pulses, fish, eggs, meat and other proteins: Eat more beans and pulses, 2 portions of sustainably sourced fish per week, one of which is oily. Eat less red and processed meat. 12% of diet	Poultry	Poultry (76%)	chick breast meat only no skin grilled no + fat
	Poultry		chicken roast light meat only
	Poultry		chicken roast meat only
	Poultry	Processed Poultry (1%)	chicken roll not canned with or without stuffing
	Poultry		turkey and pork luncheon meat eg. sainsburys billy bear
	Poultry		chicken roll canned
	Red meat	Processed red meat (68%)	ham unspecified not smoked not canned
	Red meat		rashers cut unspec not smoked grilled lean and fat
	Red meat		pizza with meat topping, with or without veg/fruit, any base. no chicken. no fish. retail
	Red meat	Beef (60%)	beef minced stewed fat skimmed
	Red meat		pizza with meat topping, with or without veg/fruit, any base. no chicken. no fish. retail
	Red meat		beef topside roast lean only
	Red meat	Pork (21%)	pork loin chops steaks grilled lean only no bone
	Red meat		pork loin joint roasted lean only
	Red meat		pork loin chops steaks grilled lean & fat no bone
	Red meat	Meat pies (19%)	sausage roll flaky pastry purchased
	Red meat		pork pie individual
	Red meat		cornish pastie purchased
	Red meat	Lamb (17%)	lamb leg; half leg roast lean only
	Red meat		lamb minced stewed lean+fat
	Red meat		lamb loin chops grilled lean only no bone
	Red meat	Other red meat (1%)	rabbit meat roast
	Red meat		venison roast meat only
	Red meat		venison stewed meat only
	Game Bird	Game Bird (2%)	special fried rice
	Game Bird		duck roast meat and skin
	Game Bird		duck crispy chinese with pancakes sauce onion
	Sausages	Sausages (46%)	sausages, pork, grilled
	Sausages		sausage roll flaky pastry purchased
	Sausages		frankfurter
	Burgers	Burgers (15%)	beefburger 100% grilled
	Burgers		cheeseburger takeaway not qter pounder
	Burgers		beefburger and onion grilled
	Fish	White Fish (35%)	fish fingers grilled
	Fish		cod in batter fried in commercial oil
	Fish		cod in batter frozen baked
	Fish	Oily Fish (20%)	salmon, grilled or baked
	Fish		salmon smoked
	Fish		salmon steamed no bones
	Fish	Canned Tuna (18%)	tuna canned in brine fish only
	Fish		tuna canned in oil fish only
	Fish		tuna, canned, in spring water, fish only
	Fish	Shellfish (12%)	prawns boiled flesh only
	Fish		prawn crackers
	Fish		mussels boiled
	Non meat protein	Beans and pulses (55%)	beans baked canned
	Non meat protein		soy sauce dark
	Non meat protein		lentils split boiled
	Non meat protein	Nuts (45%)	chocolate + nut spread
	Non meat protein		peanut butter smooth not wholenut
	Non meat protein		crunchy nut cornflakes kelloggs only
	Non meat protein	Egg (49%)	eggs boiled
	Non meat protein		egg after baking/boiling
	Non meat protein		egg fried in blended oil
Dairy and alternatives: Choose lower fat and lower sugar options. 8% of diet	Milk	Milk (95%)*	milk semi-skimmed pasteurised winter
	Milk		milk semi-skimmed pasteurised summer
	Milk		milk whole summer pasteurised
	Cheese	Other Cheese (77%)	cheese cheddar any other or for recipes
	Cheese		cheese and tomato pizza, any base, retail
	Cheese		pizza with meat topping, with or without veg/fruit, any base. no chicken. no fish. retail
	Cheese	Processed Cheese (10%)*	cheese processed slices or blocks
	Cheese		cheese spreads, triangles, plain, dairylea only
	Cheese		cheese spreads triangles plain
	Cheese	Cottage Cheese (1%)	cottage cheese plain
	Cheese		cottage cheese low fat plain
	Cheese		cottage cheese, low fat with additions
	Yogurt	Yogurt (49%)*	yogurt low fat fruit
	Yogurt		fromage frais, low fat, fruit, unfortified
	Yogurt		childrens fromage frais fruit with added vit d
Oils and spreads: Choose unsaturated oils and use in small amounts. 1% of diet	Butter	Butter (94%)*	butter salted
	Butter		fat spread (62-72% fat) not polyunsaturated
	Butter		olive oil
Eat foods high in fat, salt and sugar less often and in small amounts	Soft drink	Soft drink not low cal (57%)*	cola not canned not low calorie not caffeine free
	Soft drink		cola cherry cola canned not low calorie
	Soft drink		lemonade not low calorie not canned
	Confectionery	Chocolate confectionery (55%)*	milk chocolate bar
	Confectionery		kit kat
	Confectionery		chocolate covered caramels cadburys caramel
	Confectionery	Sugar confectionery (28%)*	fruit gums winegums
	Confectionery		boiled sweets barley sugar butterscotch glacier mints hard c
	Confectionery		ice lollies, juice based, not fortified with vitamin c
Liquids: Water, lower fat milk, sugar-free drinks including tea and coffee.	Soft drink	Soft drink low cal (46%)*	robinsons no added sugar concentrates
	Soft drink		fruit drink conc low calorie not blackcurrant
	Soft drink		water - diluent for concentrated low cal soft drnk
	hot beverages	Tea, coffee and hot beverages (67%)*	tea weak infusion
	hot beverages		coffee instant powder or granules
	hot beverages		tea not strong infusion decaffeinated
Others	Alcohol	Alcohol (33%)*	70% proof spirits whisky gin brandy rum vodka bacardi malibu
	Alcohol		wine red not canned
	Alcohol		wine white dry not canned
* indicates a NDNS food group which has been taken directly from the NDNS data. All other food groups have been desegregated into their component parts and are seen as good estimates. Values in brackets are the percentage of the population whom recorded consumption of the food item ≥ 1

## Sheet: Supporting  data 3
Menu plan 1
Breakfast	Preparation	Serving, grams/ml	Reason for inclusion
Instant Coffee	add boiling water, add optional milk (up to 30ml) and sugar	1.8g	Instant vs Wholebean
Sourdough rye bread	1 slice toasted with butter	66g	Sourdough rye vs light rye, wholegrain wheat vs wholegrain kibbled wheat vs wholegrain rye vs white refined
Butter	spread on toast	10g	Butter vs sunflower spread
Frosties	with 200ml milk	35g	Sweetened Breakfast cereal: Frosties vs Sugar puffs vs cornflakes vs weetabix
Semi skimmed UHT milk	eat with frosties	200 ml	Dairy, Semi-skimmed milk vs cheese vs spreadable cheese vs cream vs yoghurt
Banana	Eaten raw	100g	Whole vs loaf
Lunch	Preparation	Serving, grams/ml	Reason for inclusion
Instant Coffee	add boiling water, add optional milk (up to 30ml) and sugar	1.8g	Instant vs Wholebean
Tuna chunks in brine	As a salad with lettuce, onion and sweetcorn	56g drained	Meat: Fish, Salmon vs tuna vs prawns vs cod fish fingers vs Red/processed meat vs poultry
Lettuce (iceberg, raw)	As a salad with tuna, onion and sweetcorn	80g	Green leafy; spinach vs lettuce vs other vegetables
Red onion	As a salad with tuna, lettuce and sweetcorn	30g	Alluims; red onion vs coleslaw vs garlic bread vs chicken tikka curry (with onion) vs other vegetables
Sweetcorn	1/2 can, as a salad with tuna, lettuce and onion	82.5g	Other veg: Cucumber vs mushrooms vs sweetcorn vs all other vegetables
Sourdough rye bread	2 slices with butter	132g	Sourdough rye vs light rye, wholegrain wheat vs wholegrain kibbled wheat vs wholegrain rye vs white refined
Butter	spread on bread	10g	Butter vs sunflower spread
Banana	Eaten raw	100g	Whole vs loaf
afternoon tea	Preparation	Serving, grams/ml	Reason for inclusion
Instant Coffee	add boiling water, add optional milk (up to 30ml) and sugar	1.8g	Instant vs Wholebean
Banana loaf	N/A	30g	Whole vs loaf
Dinner	Preparation	Serving, grams/ml	Reason for inclusion
Salmon steak	grilled	125g	Meat: Fish, Salmon vs tuna vs prawns vs cod fish fingers vs Red/processed meat vs poultry
Broccoli	Boiled	100g	Brassica: broccoli, coleslaw (cabbage), cauliflower and other vegetables
Microwave chips	Microwaved	100g	Microwave Chips vs Oven chips vs waffles vs boiled potatoes vs rice vs baked potato
Coca cola	N/A	330 ml	Drinks: Coca cola vs diet coca cola vs lager vs red wine vs white wine
Red wine	N/A	200 ml	White grape products (grapes vs juice vs sparking juice vs wine) vs Red grape products (grapes vs juice vs sparking juice vs wine vs raisins vs smoothie); Drinks: Coca cola vs diet coca cola vs lager vs red wine vs white wine
Almonds	N/A	13g	Non- meat protein, nuts: Almonds vs peanuts
Bottled water	Drink throughout day and at each meal time	1000ml minumum
Menu plan 2
Breakfast	Preparation	Serving, grams/ml	Reason for inclusion
Cup of tea	weak infusion, <30s brewing, add optional milk (up to 30ml) and sugar	1 teabag	Weak vs medium strength
Wholemeal sliced bread	toasted with butter	40g	wholegrain wheat vs wholegrain rye vs white refined; Wholegrain pasta vs wholegrain bread vs porridge
Butter	spread on toast	10g	Butter vs sunflower spread
Red berry smoothie	In a glass	300 ml	mixed berries vs strawberries vs smoothie; whole apple vs juice vs pie vs smoothie; White grape products (grapes vs juice vs sparking juice vs wine) vs Red grape products (grapes vs juice vs sparking juice vs wine vs raisins vs smoothie)
Weetabix	with 200ml milk	37.5g	Sweetened Breakfast cereal: Frosties vs Sugar puffs vs cornflakes vs weetabix
Semi skimmed UHT milk	eat with weetabix	200 ml	Dairy, Semi-skimmed milk vs cheese vs spreadable cheese vs cream vs yoghurt
Lunch	Preparation	Serving, grams/ml	Reason for inclusion
Cup of tea	weak infusion, <30s brewing, add optional milk (up to 30ml) and sugar	1 teabag	Weak vs medium strength
Wholemeal sliced bread	2 slices with butter, as a ham and cheese sandwich	80g	wholegrain wheat vs wholegrain rye vs white refined; Wholegrain pasta vs wholegrain bread vs porridge
cheddar cheese	As a ham and cheese sandwich	40g	Dairy, Semi-skimmed milk vs cheese vs spreadable cheese vs cream vs yoghurt
Ham	As a ham and cheese sandwich	25g	Meat: Processed meat: Ham vs bacon vs salami vs sausage vs sausage roll vs beef burger vs steak pie vs other meat
Butter	spread on bread	10g	Butter vs sunflower spread
Carrot	grated, with sandwich	80g	whole vs cake vs coleslaw
Mixed berries	Eat with cream	80g	mixed berries vs strawberries vs smoothie
Single cream portion	Eat with berries	12ml	Dairy, Semi-skimmed milk vs cheese vs spreadable cheese vs cream vs yoghurt
afternoon tea	Preparation	Serving, grams/ml	Reason for inclusion
Cup of tea	weak infusion, <30s brewing, add optional milk (up to 30ml) and sugar	1 teabag	Weak vs medium strength
Carrot cake	N/A	82.5g	whole vs cake vs coleslaw
Dinner	Preparation	Serving, grams/ml	Reason for inclusion
Frozen spinach	Blanched using microwave or hob	105g	Green leafy; spinach vs lettuce vs other vegetables
Mushrooms	Fried	60g	Other veg: Cucumber vs mushrooms vs sweetcorn vs all other vegetables
New potatoes	Heated through using hob, leave skins on	200g	Microwave Chips vs Oven chips vs waffles vs boiled potatoes vs rice vs baked potato
Steak pie	Oven cooked	200g	Meat: Processed meat: Ham vs bacon vs salami vs sausage vs sausage roll vs beef burger vs steak pie vs other meat; Meat: Red meat/complex meal: steak pie vs bolognese complex meal
Lager	N/A	275m	Drinks: Coca cola vs diet coca cola vs lager vs red wine vs white wine
Raisins	N/A	42.5g	White grape products (grapes vs juice vs sparking juice vs wine) vs Red grape products (grapes vs juice vs sparking juice vs wine vs raisins vs smoothie
Semi skimmed UHT milk	In a glass	200 ml	Dairy, Semi-skimmed milk vs cheese vs spreadable cheese vs cream vs yoghurt
Bottled water	Drink throughout day and at each meal time	1000ml minumum
Menu plan 3
Breakfast	Preparation	Serving, grams/ml	Reason for inclusion
White sliced bread	1 slice toasted with sunflower spread butter	33g	wholegrain wheat vs wholegrain rye vs white refined
Butter	spread on toast	10g	Butter vs sunflower spread
Porridge	Made with milk	27g	Wholegrain pasta vs wholegrain bread vs porridge
Semi skimmed UHT milk	Add to porridge	200ml	Dairy, Semi-skimmed milk vs cheese vs spreadable cheese vs cream vs yoghurt
Egg	Boiled	67g	Bolied vs fried
Bacon	grilled	75g	Meat: Processed meat: Ham vs bacon vs salami vs sausage vs sausage roll vs beef burger vs steak pie vs other meat
Apple juice	N/A	200 ml	whole apple vs juice vs pie vs smoothie
High cocoa hot chocolate	made with or without semi-skimmed milk	20g	High cocoa bar vs low cocoa (high fat) bar vs high cocoa hot drink vs low cocoa (high fat) hot drink
Lunch	Preparation	Serving, grams/ml	Reason for inclusion
White sliced bread	2 slices with butter, as a salami sandwich	66g	wholegrain wheat vs wholegrain rye vs white refined
Butter	spread on bread	10g	Butter vs sunflower spread
salami	3 slices in a sandwich	33.75g	Meat: Processed meat: Ham vs bacon vs salami vs sausage vs sausage roll vs beef burger vs steak pie vs other meat
Whole Yellow Pepper	Eaten raw with sandwich	160g	Red vs Yellow
Cup of hot chocolate (high cocoa, low fat	made with or without semi-skimmed milk	20g	High cocoa bar vs low cocoa (high fat) bar vs high cocoa hot drink vs low cocoa (high fat) hot drink
Apple	Eat with skin	100g	whole apple vs juice vs pie vs smoothie
afternoon tea	Preparation	Serving, grams/ml	Reason for inclusion
Apple Pie	Whole pie	59g	whole apple vs juice vs pie vs smoothie
Cup of hot chocolate (high cocoa, low fat	made with or without semi-skimmed milk	20g	High cocoa bar vs low cocoa (high fat) bar vs high cocoa hot drink vs low cocoa (high fat) hot drink
Dinner	Preparation	Serving, grams/ml	Reason for inclusion
Chicken Tikka curry	Microwaved or oven cooked	400g	Alluims; red onion vs coleslaw vs garlic bread vs chicken tikka curry (with onion); Tomatoes: whole vs mixed baked beans vs chicken tikka curry vs bolognese complex meal; Poultry, Chicken tikka curry vs Roast chicken breast vs red/processed meat vs fish
Long grain white rice, boil in a bag	Boiled	62.5g dry	Microwave Chips vs Oven chips vs waffles vs boiled potatoes vs rice vs baked potato
peas	Boiled	70g	Whole vs mushy vs other legumes; Non- meat protein: Beans, pulses: Mixed baked beans vs soya milk vs peas
White wine	N/A	200 ml	White grape products (grapes vs juice vs sparking juice vs wine) vs Red grape products (grapes vs juice vs sparking juice vs wine vs raisins vs smoothie); Drinks: Coca cola vs diet coca cola vs lager vs red wine vs white wine
Chocolate bar (high cocoa, low fat)	N/A	35g	High cocoa bar vs low cocoa (high fat) bar vs high cocoa hot drink vs low cocoa (high fat) hot drink
Bottled water	Drink throughout day and at each meal time	1000ml minumum
Menu plan 4
Breakfast	Preparation	Serving, grams/ml	Reason for inclusion
Drink of hot water	as desired	-
Light rye bread (non-sourdough)	2 slices toasted with sunflower spread. Baked beans on top	88g	Sourdough rye vs light rye, wholegrain wheat vs wholegrain kibbled wheat vs wholegrain rye vs white refined
Sunflower spread	spread on toast	10g	Butter vs sunflower spread
Mixed baked beans	Heated through using microwave or hob	200g	Tomatoes: whole vs mixed baked beans vs chicken tikka curry vs bolognese complex meal; Non- meat protein: Beans, pulses: Mixed baked beans vs soya milk vs peas
Sugar puffs	with 200ml milk	25g	Sweetened Breakfast cereal: Frosties vs Sugar puffs vs cornflakes vs weetabix
Semi skimmed UHT milk	eat with Sugar Puffs	200ml	Dairy, Semi-skimmed milk vs cheese vs spreadable cheese vs cream vs yoghurt
Lunch	Preparation	Serving, grams/ml	Reason for inclusion
Cup of hot chocolate (high fat, low cocoa)	Instant dry chocolate made with water	28g	High cocoa bar vs low cocoa (high fat) bar vs high cocoa hot drink vs low cocoa (high fat) hot drink
Roast chicken breast	Pre-packed, ready to eat. Served as a salad with tomato & cucumber	130g	Poultry, Chicken tikka curry vs Roast chicken breast vs red/processed meat vs fish
tomatoes	As a salad with chicken and cucumber	200g	Tomatoes: whole vs mixed baken beans vs chicken tikka curry vs beef bolognese
Cucumber	As a salad with chicken and tomato	100g	Other veg: Cucumber vs mushrooms vs sweetcorn vs all other vegetables
Light rye bread (non-sourdough)	2 slices with sunflower spread	88g	Sourdough rye vs light rye, wholegrain wheat vs wholegrain kibbled wheat vs wholegrain rye vs white refined
Sunflower spread	spread on fresh rye bread	10g	Butter vs sunflower spread
Canned pears in own juice	As desired	125g drained	whole vs tinned
afternoon tea	Preparation	Serving, grams/ml	Reason for inclusion
Cup of hot chocolate (high fat, low cocoa)	Instant dry chocolate made with water	28g	High cocoa bar vs low cocoa (high fat) bar vs high cocoa hot drink vs low cocoa (high fat) hot drink
Whole Pear	Eat with skin	150g	whole vs tinned
Dinner	Preparation	Serving, grams/ml	Reason for inclusion
Bolognese complex meal (beef & tomato)	Microwaved or cooked on hob	170g	Tomatoes: whole vs mixed baked beans vs chicken tikka curry vs bolognese complex meal; Meat: Red meat/complex meal: steak pie vs bolognese complex meal
Wholemeal pasta (fusilli)	boiled	70g dry	Wholegrain pasta vs wholegrain bread vs porridge
Garlic bread	baked in oven	43.75g	Alluims; red onion vs coleslaw vs garlic bread vs chicken tikka curry (with onion) vs other vegetables
Whole Pear	Eat with skin	150g	whole vs tinned
Chocolate bar (high fat, low cocoa)	N/A	45g	High cocoa bar vs low cocoa (high fat) bar vs high cocoa hot drink vs low cocoa (high fat) hot drink
Diet coca cola	Whole can	330ml	Drinks: Coca cola vs diet coca cola vs lager vs red wine vs white wine
Bottled water	Drink throughout day and at each meal time	1000ml minumum
Menu plan 5
Breakfast	Preparation	Serving, grams/ml	Reason for inclusion
Cup of tea	medium infusion, <1 min brewing, add optional milk (up to 30ml) and sugar	1 teabag	Weak vs medium strength
Red grape juice	200ml glass	200ml	White grape products (grapes vs juice vs sparking juice vs wine) vs Red grape products (grapes vs juice vs sparking juice vs wine vs raisins vs smoothie)
Fried egg	fried in sunflower oil	60g	Bolied vs fried
Potato waffles	oven baked	116g	Microwave Chips vs Oven chips vs waffles vs boiled potatoes vs rice vs baked potato
White sliced bread	1 slice toasted with sunflower spread	36g	wholegrain wheat vs wholegrain rye vs white refined
Sunflower spread	spread on white toast	10g	Butter vs sunflower spread
Lunch	Preparation	Serving, grams/ml	Reason for inclusion
Cup of tea	medium infusion, <1 min brewing, add optional milk (up to 30ml) and sugar	1 teabag	Weak vs medium strength
Prawns	As a prawn mayonnaise sandwich (add optional mayonnaise, 24g)	100g	Meat: Fish, Salmon vs tuna vs prawns vs cod fish fingers vs Red/processed meat vs poultry
White sliced bread	2 slices as sandwich	72g	wholegrain wheat vs wholegrain rye vs white refined
Sunflower spread	spread on bread	10g	Butter vs sunflower spread
Red grapes	1/2 punnet	125g	White grape products (grapes vs juice vs sparking juice vs wine) vs Red grape products (grapes vs juice vs sparking juice vs wine vs raisins vs smoothie)
afternoon tea	Preparation	Serving, grams/ml	Reason for inclusion
Cup of tea	medium infusion, <1 min brewing, add optional milk (up to 30ml) and sugar	1 teabag	Weak vs medium strength
Red grapes	1/2 punnet	125g	White grape products (grapes vs juice vs sparking juice vs wine) vs Red grape products (grapes vs juice vs sparking juice vs wine vs raisins vs smoothie)
Dinner	Preparation	Serving, grams/ml	Reason for inclusion
Cod fish fingers	oven baked	112g	Meat: Fish, Salmon vs tuna vs prawns vs cod fish fingers vs Red/processed meat vs poultry
Jacket potato	microwaved / oven baked	200g	Microwave Chips vs Oven chips vs waffles vs boiled potatoes vs rice vs baked potato
Sunflower spread	to add to jacket potato as desired	10g/20g	Butter vs sunflower spread
Boiled cauliflower	Boiled	80g	Brassica: broccoli, coleslaw (cabbage), cauliflower and other vegetables
Mushy peas	microwaved or heated on hob	160g	Whole vs mushy vs other legumes; Non- meat protein, Beans, pulses: Mixed baked beans vs soya milk vs peas
Salted peanuts	N/A	25g	Non- meat protein, nuts: Almonds vs peanuts
Sparkling red grape juice drink	Whole bottle	275ml	White grape products (grapes vs juice vs sparking juice vs wine) vs Red grape products (grapes vs juice vs sparking juice vs wine vs raisins vs smoothie)
Bottled water	Drink throughout day and at each meal time	1000ml minumum
Menu plan 6
Breakfast	Preparation	Serving, grams/ml	Reason for inclusion
Wholebean coffee	add boiling water, add optional milk (up to 30ml) and sugar	2g	Instant vs Wholebean
White grape juice	200ml glass	200ml	White grape products (grapes vs juice vs sparking juice vs wine) vs Red grape products (grapes vs juice vs sparking juice vs wine vs raisins vs smoothie)
Pork sausage	grilled, eaten with bead roll	66.7g	Meat: Processed meat: Ham vs bacon vs salami vs sausage vs sausage roll vs beef burger vs steak pie vs other meat
Whole meal bread roll with kibbled malted wheat	1 roll with sunflower spread	68g	wholegrain wheat vs wholegrain kibbled wheat vs wholegrain rye vs white refined; Wholegrain pasta vs wholegrain bread vs porridge
Sunflower spread	Spread on bread roll	10g	Butter vs sunflower spread
Cornflakes	with 250ml soya milk	24g	Sweetened Breakfast cereal: Frosties vs Sugar puffs vs cornflakes vs weetabix
Soya milk	Added to cornflakes	250ml	Non- meat protein: Beans, pulses: Mixed baked beans vs soya milk vs peas
Lunch	Preparation	Serving, grams/ml	Reason for inclusion
Wholebean coffee	add boiling water, add optional milk (up to 30ml) and sugar	2g	Instant vs Wholebean
Whole meal bread roll with kibbled malted wheat	1 roll as a sandwich with sunflower spread and cheese	66.7g	wholegrain wheat vs wholegrain kibbled wheat vs wholegrain rye vs white refined; Wholegrain pasta vs wholegrain bread vs porridge
Sunflower spread	Spread on bread roll	10g	Butter vs sunflower spread
Processed cheese	In sandwich	35g	Dairy, Semi-skimmed milk vs cheese vs spreadable cheese vs cream vs yoghurt
Sausage roll	Eaten cold	60g	Meat: Processed meat: Ham vs bacon vs salami vs sausage vs sausage roll vs beef burger vs steak pie vs other meat
Red pepper	Eaten raw	80g	Red vs Yellow
White grapes	Eaten raw	125g	White grape products (grapes vs juice vs sparking juice vs wine) vs Red grape products (grapes vs juice vs sparking juice vs wine vs raisins vs smoothie)
afternoon tea	Preparation	Serving, grams/ml	Reason for inclusion
Wholebean coffee	add boiling water, add optional milk (up to 30ml) and sugar	2g	Instant vs Wholebean
Strawberries	With grapes	112.5g	mixed berries vs strawberries vs smoothie;
White grapes	With strawberries	125g	White grape products (grapes vs juice vs sparking juice vs wine) vs Red grape products (grapes vs juice vs sparking juice vs wine vs raisins vs smoothie)
Dinner	Preparation	Serving, grams/ml	Reason for inclusion
100% beef burger	grilled	113.5g	Meat: Processed meat: Ham vs bacon vs salami vs sausage vs sausage roll vs beef burger vs steak pie vs other meat
Oven chips	Oven cooked	170g	Microwave Chips vs Oven chips vs waffles vs boiled potatoes vs rice vs baked potato
Coleslaw	N/A	112.5g	Alluims; red onion vs coleslaw vs garlic bread vs chicken tikka curry (with onion) vs other vegetables; Brassica: broccoli vs coleslaw (cabbage) vs cauliflower; Carrot, whole vs cake vs coleslaw
Natural yoghurt	With strawberries	150g	Dairy, Semi-skimmed milk vs cheese vs spreadable cheese vs cream vs yoghurt
Strawberries	With yoghurt	112.5g	mixed berries vs strawberries vs smoothie
Sparkling white grape juice drink	Whole bottle	275ml	White grape products (grapes vs juice vs sparking juice vs wine) vs Red grape products (grapes vs juice vs sparking juice vs wine vs raisins vs smoothie
Bottled water	Drink throughout day and at each meal time	1000ml minumum

## Sheet: Supporting  data 4
		Energy			Macronutrients (as % total energy)
		mJ	kcal		Fat	Carbohydrate	Protein
Dinner – Pre day		2.32	555		35.2	38.5	26.3
Menu plan 1		8.28	1979		25.4	59.6	15
Menu plan 2		10.02	2396		36.7	48.4	14.9
Menu plan 3		12.13	2899		39.6	42.1	18.4
Menu plan 4		8.94	2136		23.9	59.3	16.8
Menu plan 5		8.31	1985		34.9	49.1	16
Menu plan 6		9.08	2169		36.1	49.6	14.3

## Sheet: Supporting  data 5
Food exposure class	Compound	Reference	Column	tR	Ionisation Mode	Adduct	Parent (Q1) m/z	Tube Lens Voltage (V)	Quantification Product m/z	Qualifier Product (Q3) m/z			Collision Energy (V)			Limit-of-detection (LOD) (µg/mL)	Limit-of-quantification (LOQ) (µg/mL)	Compound	Menu 1 (µg/mL)	Menu 2 (µg/mL)	Menu 3 (µg/mL)	Menu 1 sterror	Menu 2 sterror	Menu 3 sterror
										SRM1	SRM2	SRM3	SRM1	SRM2	SRM3
Coffee	Feruloylglycine	6	RP-C18	5.11	Pos	[M+H]1+	252.039	91	177.075	89.205	145.087	177.075	39	21	11	0.0034	0.0095	Feruloylglycine	0.78	0.3	0.11	0.17	0.03	0 .02
Wholegrain	DHPPA-3-sulfate	4	p-HILIC	16.32	Neg	[M-H]1-	260.95	117	137.124	95.225	137.124	181.047	37	24	18	0.006561	0.02187	DHPPA-3-sulfate	1.32	1	0.28	0.16	0.16	0.02
Broccoli	SFN-NAC	2	RP-C18	4.93	Pos	[M+H]1+	341.014	115	114.098	55.214	114.098	119.04	39	23	27	0.0047	0.0108	SFN-NAC	1.35	0.07	0.03	0.26	0.01	0
Fish	TMAO	1,5	p-HILIC	8.55	Pos	[M+H]1+	76.188	110	58.517	42.643	58.517	59.581	36	19	13	0.0004	0.0019	TMAO	41.83	22.04	9.71	4.79	4.94	1.02
Poutry and Fish	L-Anserine	1,5	p-HILIC	10.95	Pos	[M+H]1+	241.052	88	109.159	95.279	109.159	170.031	41	24	17	0.0063	0.0137	L-Anserine	3.97	0.3	5.9	1.69	0.05	1.85
Sweetened foods	Sucrose	3	p-HILIC	10.81	Neg	[M-H]1-	341.101	101	89.039	59.372	71.266	89.039	36	27	21	0.0303	0.1928	Sucrose	0.28	0.35	0.54	0.14	0.09	0.15
1	Lloyd AJ, Fave G, Beckmann M, Lin W, Tailliart K, Xie L, et al. Use of mass spectrometry fingerprinting to identify urinary metabolites after consumption of specific foods. Am J Clin Nutr. 2011;94(4):981-91.
2	Andersen M-BS, Reinbach HC, Rinnan Å, Barri T, Mithril C, Dragsted LO. Discovery of exposure markers in urine for Brassica-containing meals served with different protein sources by UPLC-qTOF-MS untargeted metabolomics. Metabolomics. 2013;9(5):984-97.
3	Beckmann M, Joosen AM, Clarke MM, Mugridge O, Frost G, Engel B, et al. Changes in the human plasma and urinary metabolome associated with acute dietary exposure to sucrose and the identification of potential biomarkers of sucrose intake. Molecular Nutrition & Food Research. 2016;60(2):444-57.
4	Bondia-Pons I, Barri T, Hanhineva K, Juntunen K, Dragsted LO, Mykkänen H, et al. UPLC-QTOF/MS metabolic profiling unveils urinary changes in humans after a whole grain rye versus refined wheat bread intervention. Molecular Nutrition & Food Research. 2013;57(3):412-22.
5	Dragsted LO. Biomarkers of meat intake and the application of nutrigenomics. Meat Science. 2010;84(2):301-7.
6	Stalmach A, Mullen W, Barron D, Uchida K, Yokota T, Cavin C, et al. Metabolite Profiling of Hydroxycinnamate Derivatives in Plasma and Urine after the Ingestion of Coffee by Humans: Identification of Biomarkers of Coffee Consumption. Drug Metabolism and Disposition. 2009;37(8):1749-58.

## Sheet: Supporting  data 6
Study General Classification	Dietary exposure strategy	Number of specific foods/food groups investigated	Biomarker discovery strategy	Validation challenges	Example Studies
Controlled dietary interventions	Single meal (acute study)	Often only one food or food group tested in isolation	Biofluids collected up to 24h after consumption of the food and metabolome profile compared to a baseline sample.	Biomarkers must be validated with a further intervention study to confirm there is a dose response and validated in a cohort study to check specificity and sensitivity at a range of intake levels	[1-7]
	Short-term study (a few days)	Mostly limited to exposure to a specific food or food group at a single or multiple levels of exposure	Biofluids collected at the end of the intervention period and compared in subjects consuming either the test food, a control food or a baseline sample prior to start of intervention.	Biomarkers for target foods must be tested for specificity in a population study with participants consuming habitual food preferences because regular diets may include other foods containing precursors of the same biomarkers or normal consumption levels of certain foods may be too low for routine detection	[8-15]
	Medium-term study (to up to 6 months)	Participants instructed to adhere to a specific dietary pattern, often reinforced with specific foods of interest at a single or multiple levels of exposure			[15-21]
Cross-sectional or cohort studies	Low and high consumers selected from self-reported habitual food intake data	Participants consume habitual diet and self-report dietary intake over fixed periods of time, ranging from several weeks to a 12 months	Comparison of these exposure groups can lead to the identification of biomarkers that are reflective of habitual intake	Self-reported dietary exposure may not be accurate and moderately large population sizes are required. Target foods may not be sufficiently regularly consumed or may not be co-consumed with other foods to adequately validate sensitivity and specificity	[22-25]
1	Lloyd AJ, Fave G, Beckmann M, Lin W, Tailliart K, Xie L, et al. Use of mass spectrometry fingerprinting to identify urinary metabolites after consumption of specific foods. Am J Clin Nutr. 2011;94(4):981-91.
2	Fave G, Beckmann M, Lloyd AJ, Zhou S, Harold G, Lin W, et al. Development and validation of a standardized protocol to monitor human dietary exposure by metabolite fingerprinting of urine samples. Metabolomics. 2011;7(4):469-84.
3	Andersen M-BS, Reinbach HC, Rinnan Å, Barri T, Mithril C, Dragsted LO. Discovery of exposure markers in urine for Brassica-containing meals served with different protein sources by UPLC-qTOF-MS untargeted metabolomics. Metabolomics. 2013;9(5):984-97.
4	Stalmach A, Mullen W, Barron D, Uchida K, Yokota T, Cavin C, et al. Metabolite Profiling of Hydroxycinnamate Derivatives in Plasma and Urine after the Ingestion of Coffee by Humans: Identification of Biomarkers of Coffee Consumption. Drug Metabolism and Disposition. 2009;37(8):1749-58.
4	Gibbons H, McNulty BA, Nugent AP, Walton J, Flynn A, Gibney MJ, et al. A metabolomics approach to the identification of biomarkers of sugar-sweetened beverage intake. The American Journal of Clinical Nutrition. 2015;101(3):471-7.
5	Kahle K, Kempf M, Schreier P, Scheppach W, Schrenk D, Kautenburger T, et al. Intestinal transit and systemic metabolism of apple polyphenols. European Journal of Nutrition. 2011;50(7):507-22.
6	Llorach R, Garrido I, Monagas M, Urpi-Sarda M, Tulipani S, Bartolome B, et al. Metabolomics Study of Human Urinary Metabolome Modifications After Intake of Almond (Prunus dulcis (Mill.) D.A. Webb) Skin Polyphenols. Journal of Proteome Research. 2010;9(11):5859-67.
7	Llorach R, Urpi-Sarda M, Jauregui O, Monagas M, Andres-Lacueva C. An LC-MS-Based Metabolomics Approach for Exploring Urinary Metabolome Modifications after Cocoa Consumption. Journal of Proteome Research. 2009;8(11):5060-8.
8	Garcia-Perez I, Posma JM, Chambers ES, Nicholson JK, C. Mathers J, Beckmann M, et al. An Analytical Pipeline for Quantitative Characterization of Dietary Intake: Application To Assess Grape Intake. Journal of Agricultural and Food Chemistry. 2016;64(11):2423-31.
9	Bertram HC, Hoppe C, Petersen BO, Duus JØ, Mølgaard C, Michaelsen KF. An NMR-based metabonomic investigation on effects of milk and meat protein diets given to 8-year-old boys. British Journal of Nutrition. 2007;97(4):758-63. Epub 2007/03/09.
10	Edmands WMB, Beckonert OP, Stella C, Campbell A, Lake BG, Lindon JC, et al. Identification of Human Urinary Biomarkers of Cruciferous Vegetable Consumption by Metabonomic Profiling. Journal of Proteome Research. 2011;10(10):4513-21.
11	Heinzmann SS, Merrifield CA, Rezzi S, Kochhar S, Lindon JC, Holmes E, et al. Stability and Robustness of Human Metabolic Phenotypes in Response to Sequential Food Challenges. Journal of Proteome Research. 2012;11(2):643-55.
12	Martin F-PJ, Rezzi S, Peré-Trepat E, Kamlage B, Collino S, Leibold E, et al. Metabolic Effects of Dark Chocolate Consumption on Energy, Gut Microbiota, and Stress-Related Metabolism in Free-Living Subjects. Journal of Proteome Research. 2009;8(12):5568-79.
13	McKeown NM, Marklund M, Ma J, Ross AB, Lichtenstein AH, Livingston KA, et al. Comparison of plasma alkylresorcinols (AR) and urinary AR metabolites as biomarkers of compliance in a short-term, whole-grain intervention study. European Journal of Nutrition. 2016;55(3):1235-44.
14	Stella C, Beckwith-Hall B, Cloarec O, Holmes E, Lindon JC, Powell J, et al. Susceptibility of Human Metabolic Phenotypes to Dietary Modulation. Journal of Proteome Research. 2006;5(10):2780-8.
15	Walsh MC, Brennan L, Malthouse JPG, Roche HM, Gibney MJ. Effect of acute dietary standardization on the urinary, plasma, and salivary metabolomic profiles of healthy humans. The American Journal of Clinical Nutrition. 2006;84(3):531-9.
16	Bondia-Pons I, Barri T, Hanhineva K, Juntunen K, Dragsted LO, Mykkänen H, et al. UPLC-QTOF/MS metabolic profiling unveils urinary changes in humans after a whole grain rye versus refined wheat bread intervention. Molecular Nutrition & Food Research. 2013;57(3):412-22.
17	Tulipani S, Llorach R, Jáuregui O, López-Uriarte P, Garcia-Aloy M, Bullo M, et al. Metabolomics Unveils Urinary Changes in Subjects with Metabolic Syndrome following 12-Week Nut Consumption. Journal of Proteome Research. 2011;10(11):5047-58.
18	Andersen M-BS, Kristensen M, Manach C, Pujos-Guillot E, Poulsen SK, Larsen TM, et al. Discovery and validation of urinary exposure markers for different plant foods by untargeted metabolomics. Analytical and Bioanalytical Chemistry. 2014;406(7):1829-44.
19	Huey L, Bitok E, Kazzi N, Sirirat R, Tabrizi SH, Ros E, et al. Dietary compliance of walnut or no walnut intake in a 1-year randomized intervention trial among free-living elderly in the Walnuts and Healthy Aging Study (WAHA). The FASEB Journal. 2016;30(1_supplement):1157.10-.10.
20	Martínez-González MÁ, for the PSI, Corella D, Salas-Salvadó J, Ros E, Covas MI, et al. Cohort Profile: Design and methods of the PREDIMED study. International Journal of Epidemiology. 2012;41(2):377-85.
21	Rasmussen LG, Winning H, Savorani F, Ritz C, Engelsen SB, Astrup A, et al. Assessment of dietary exposure related to dietary GI and fibre intake in a nutritional metabolomic study of human urine. Genes & Nutrition. 2012;7(2):281-93.
22	Lloyd AJ, Beckmann M, Fave G, Mathers JC, Draper J. Proline betaine and its biotransformation products in fasting urine samples are potential biomarkers of habitual citrus fruit consumption. Br J Nutr. 2011;106(6):812-24.
23	Lloyd AJ, Beckmann M, Haldar S, Seal C, Brandt K, Draper J. Data-driven strategy for the discovery of potential urinary biomarkers of habitual dietary exposure. American Journal of Clinical Nutrition. 2013;97(2):377-89.
24	O'Sullivan A, Gibney MJ, Brennan L. Dietary intake patterns are reflected in metabolomic profiles: potential role in dietary assessment studies. The American Journal of Clinical Nutrition. 2011;93(2):314-21.
25	Pujos-Guillot E, Hubert J, Martin J-F, Lyan B, Quintana M, Claude S, et al. Mass Spectrometry-based Metabolomics for the Discovery of Biomarkers of Fruit and Vegetable Intake: Citrus Fruit as a Case Study. Journal of Proteome Research. 2013;12(4):1645-59.

## Sheet: Supporting  data 7
Food group and sub-group		Menu item and average % consumed
Fruit: Apple		Whole 92%	Juice 97%	Pie 82%	Smoothie 98%
Fruit: Banana		Whole 100%, 93%	Loaf 93%
Fruit: Berries		Mixed berries 97%	Smoothie 98%	Strawberries 91%, 93%
Fruit: White grapes		White wine 98%	Juice 92%	Whole 96%, 93%	Sparkling 91%
Fruit: Red grapes		Raisins 91%	Red wine 93%	Juice 89%	Whole 96%, 91%	Sparkling 93%
Fruit: Pear		Tinned 87%	Whole 89%, 89%
Vegetable: Carrot		Whole 100%	Cake 95%	Coleslaw 99%
Vegetable: Brassica		Broccoli 97%	Coleslaw 99%	Cauliflower 90%
Vegetable: Green leafy		Spinach 94%	Lettuce 93%
Vegetable: Tomatoes		whole 93%	Mixed baked beans 89%	Chicken Tikka Curry 98%	Bolognese complex meal 97%
Vegetable: Alliums		Red onion 93%	Coleslaw (onion) 99%	Garlic bread 85%	Chicken Tikka Curry (with onion) 98%
Vegetable: Peas		Boiled 90%	Mushy 89%
Vegetable: Pepper		Yellow 83%	Red 96.84%
Other vegetables		Mushrooms 100%	Sweetcorn 86%	Cucumber 97%
Non- meat protein: Beans, pulses		Mixed baked beans 89%	Soya milk 82%
Non- meat protein: egg		Boiled egg 97%	Fried egg 94%
Non- meat protein: nuts		Almonds 100%	Peanuts 92%
Starchy carbs: Potato, Rice and Pasta		Microwaved chips 100%	Waffles 97%	Oven chips 99%	Boiled potatoes 95%	Rice 98%	Baked potatoes 96%
Starchy carbs: Bread		White bread toasted 97%, 94%	White bread sandwich 97%, 96%	Wholemeal bread toasted 100%	Wholemeal bread sandwich 100%	Wholemeal roll 99%, 98%	Wholemeal bread sandwich 100%
Starchy carbs: Rye bread		Rye bread toasted 93%	Rye bread sandwich 84%	Sourdough Rye bread toasted 98%	Sourdough Rye bread sandwich 97%
Starchy carbs: Wholegrain other		Porridge, with milk 93%	Weetabix 90%	Fusilli 94%
Starchy carbs: Breakfast cereal		Frosties 100%	Sugar puffs 94%	Cornflakes 98%
Meat: Poultry		Chicken Tikka Curry 98%	Roast chicken breast 96%
Meat: Red meat/complex meal		Steak pie 96%	Beef Bolognese 97%
Meat: Processed meat		Bacon 97%	Ham 100%	Salami 97%	Sausage 89%	Sausage roll 89%	Beef burger 97%	Steak pie 96%
Meat: Fish		Salmon 100%	Tuna 99%	Prawns 88%	Cod fish fingers 97%
Dairy		Semi-skimmed milk 95%, 98%, 95%, 90%	Cheese 100%	Spreadable cheese 95%	Cream 93%	Yoghurt 85%
Cocoa		High cocoa bar 97%	High cocoa hot drink 83%, 92%; 87%	Low cocoa bar 93%	Low cocoa hot drink 94%, 88%
Tea		Weak 93%, 90%, 90%	Medium 91%, 86%, 86%
Coffee		Instant 97%, 85%, 80%	Wholebean 88%, 85%, 82%
Other drinks		Coca Cola 93%	Diet Coca Cola 85%	Lager 89%	White wine 98%	Red wine 93%

## Sheet: Supporting  data 8
Number of overnight urine samples	Number of overnight collections	% of overnight collections
1	1	0.833333
2	29	24.1667
3	34	28.3333
4	38	31.6667
5	15	12.5
6	3	2.5
7	0	0

## Sheet: Supporting  data 9
Menu plan	Pair-wise		Positive ionization mode			Negative ionization mode
			RF margin	AUC		RF margin	AUC
Menu plan 1	First morning void vs Post-breakfast		0.243	0.904		0.402	0.976
	Fasting vs Post-breakfast		0.146	0.829		0.363	0.966
	First morning void vs Post-lunch		0.468	0.98		0.545	0.999
	Fasting vs Post-lunch		0.393	0.97		0.528	0.998
	First morning void vs Post-dinner		0.314	0.951		0.426	0.977
	Fasting vs Post-dinner		0.306	0.96		0.427	0.975
	Fasting vs Overnight		0.3	0.931		0.371	0.963
	First morning void vs Overnight		0.273	0.894		0.346	0.948
	Fasting vs First morning void		0.072	0.686		0.071	0.694
	Post-breakfast vs Post-lunch		0.02	0.576		0.078	0.67
	Post-dinner vs Next day First morning void		0.143	0.797		0.327	0.935
	Overnight vs Next day First morning void		0.085	0.704		0.192	0.873
	Post-breakfast vs Overnight		0.269	0.906		0.347	0.941
	Post-lunch vs Overnight		0.318	0.934		0.393	0.972
	Post-breakfast vs Post-dinner		0.262	0.945		0.363	0.97
	Post-lunch vs Post-dinner		0.305	0.945		0.408	0.976
	Post-dinner vs Overnight		-0.047	0.378		0.008	0.561
Menu plan 2	First morning void vs Post-breakfast		0.311	0.92		0.508	0.985
	Fasting vs Post-breakfast		0.166	0.844		0.429	0.982
	First morning void vs Post-lunch		0.366	0.98		0.491	0.989
	Fasting vs Post-lunch		0.266	0.932		0.484	0.998
	First morning void vs Post-dinner		0.402	0.995		0.644	0.985
	Fasting vs Post-dinner		0.387	0.989		0.61	0.995
	Fasting vs Overnight		0.442	0.995		0.611	1
	First morning void vs Overnight		0.405	0.998		0.608	0.992
	Fasting vs First morning void		0.082	0.61		0.06	0.646
	Post-breakfast vs Post-lunch		0.079	0.696		0.113	0.787
	Post-dinner vs Next day First morning void		0.096	0.75		0.206	0.891
	Overnight vs Next day First morning void		0.048	0.661		0.1	0.772
	Post-breakfast vs Overnight		0.41	0.975		0.504	0.966
	Post-lunch vs Overnight		0.364	0.985		0.516	0.994
	Post-breakfast vs Post-dinner		0.324	0.939		0.513	0.961
	Post-lunch vs Post-dinner		0.302	0.968		0.508	0.988
	Post-dinner vs Overnight		0.031	0.595		0.006	0.552
Menu plan 3	First morning void vs Post-breakfast		0.326	0.92		0.346	0.963
	Fasting vs Post-breakfast		0.112	0.8		0.266	0.983
	First morning void vs Post-lunch		0.369	0.964		0.478	0.996
	Fasting vs Post-lunch		0.239	0.956		0.448	0.999
	First morning void vs Post-dinner		0.38	0.977		0.543	0.993
	Fasting vs Post-dinner		0.393	0.978		0.575	0.999
	Fasting vs Overnight		0.393	0.991		0.559	0.999
	First morning void vs Overnight		0.343	0.987		0.537	0.996
	Fasting vs First morning void		0.046	0.625		0.082	0.689
	Post-breakfast vs Post-lunch		0.062	0.637		0.147	0.821
	Post-dinner vs Next day First morning void		0.233	0.878		0.346	0.933
	Overnight vs Next day First morning void		0.12	0.766		0.177	0.813
	Post-breakfast vs Overnight		0.479	0.986		0.568	0.999
	Post-lunch vs Overnight		0.444	0.982		0.585	0.997
	Post-breakfast vs Post-dinner		0.405	0.952		0.509	0.988
	Post-lunch vs Post-dinner		0.38	0.951		0.531	0.984
	Post-dinner vs Overnight		0.002	0.522		0.008	0.555
